# Supplementary material for: Phylogeny and Historical Biogeography of the East Asian Clematis Group, Sect. Tubulosae, Inferred from Phylogenomic Data
Source: Int J Mol Sci. 2023 Feb 3;24(3):3056. doi: 10.3390/ijms24033056 (PMC9917980; doi:10.3390/ijms24033056)
Supplement: Supplementary file 1 [file ijms-24-03056-s001.zip]

Archive with 7 entries (6 files):
- Supplementary Files/
- Supplementary Files/Figure S1 Plastid genome map.jpg
- Supplementary Files/Figure S2 beast_cp50_0131.jpg
- Supplementary Files/Table S1_cp.xlsx
- Supplementary Files/Table S2_nrDNA.xlsx
- Supplementary Files/Table S3_all.xlsx
- Supplementary Files/Table S4  Summary statistics for the six models in BioGeoBEARS for ancestral state reconstruction.xlsx
