# Supplementary material for: Phylogeny and Historical Biogeography of the East Asian Clematis Group, Sect. Tubulosae, Inferred from Phylogenomic Data
Source: Int J Mol Sci. 2023 Feb 3;24(3):3056. doi: 10.3390/ijms24033056 (PMC9917980; doi:10.3390/ijms24033056)
Supplement: Supplementary file 1 [file ijms-24-03056-s001.zip › Supplementary Files/Table S1_cp.xlsx]

## Sheet: Sheet2
Taxon	Samples code	Locality	Voucher specimen number	GenBank accession of plastome sequence	Plastome size (bp)	LSC length (bp)	SSC length (bp)	IR length (bp)	Ttal GC (%)	Total number of genes	Protein encoding	tRNA	rRNA	Genes with introns	Duplicated in Irs
Clematis apiifolia	Clematis apiifolia	Gulin, Sichuan, China	L. Xie 20180408-3 (BJFC)	ON411428	159682	79477	18055	31075	38	112	79	29	4	18	25
Clematis grandidentata	Clematis grandidentata	Pengzhou, Sichuan, China	BJFUXL2019001 (BJFC)	ON411430	159634	79419	18087	31064	38	112	79	29	4	18	25
Clematis heracleifolia	Clematis heracleifolia SXMS	Mianshan, Shanxi, China	LRD 2021090809 (BJFC)	ON411435	159604	79381	18077	31073	38	112	79	29	4	18	25
	Clematis heracleifolia HBQFS	Qianfoshan, Hebei, China	LRD0165 (BJFC)	ON411432	159651	79398	18125	31064	38	112	79	29	4	18	25
	Clematis heracleifolia HNJGS1	Jigongshan, Henan, China	LRD 2021072001	ON411433	159661	79394	18133	31067	38	112	79	29	4	18	25
	Clematis heracleifolia HNJGS4	Jigongshan, Henan, China	LRD 202107204 (BJFC)	ON411434	159646	79392	18120	31067	38	112	79	29	4	18	25
Clematis integrifolia	Clematis integrifolia	Caucasus, Russia	Wen 10380 (US)	ON411436	159630	79451	18103	31038	38	112	79	29	4	18	25
Clematis parviloba	Clematis parviloba	Yangbi, Yunnan, China	L. Xie 20190714-06 (BJFC)	ON411437	159664	79420	18108	31068	38	112	79	29	4	18	25
Clematis stans	Clematis stans JPNBZ65	Nagano-ken, Honshu Island, Japan	Furuse Miyoshi 53946 (PE)	ON411440	159671	79411	18116	31072	38	112	79	29	4	18	25
	Clematis stans JPNBZ68	Shiga-ken, Honshu Island, Japan	Furuse Miyoshi 54015 (PE)	ON411441	159764	79449	18149	31083	38	112	79	29	4	18	25
	Clematis stans JPNBZ74	Shiga-ken, Honshu Island, Japan	Furuse Miyoshi 54016 (PE)	ON411442	159764	79449	18149	31083	38	112	79	29	4	18	25
Clematis stans var. austrojaponensis	Clematis stans var. austrojaponensis JPNJZ81	Miyazak, Kyushu, Japan	Furuse Miyoshi 55489 (PE)	ON411443	159775	79450	18157	31084	37.9	112	79	29	4	18	25
Clematis subumbellata	Clematis subumbellata	Jiangcheng, Yunnan, China	L. Xie 20190123-03 (BJFC)	ON411444	159687	79496	18045	31073	38	112	79	29	4	18	25
Clematis tsugetorum	Clematis tsugetorum TWNT82	Nantou, Taiwan, China	Yang et al. 5092 (PE)	ON411447	159630	79387	18071	31086	38	112	79	29	4	18	25
	Clematis tsugetorum TWNT45	Nantou, Taiwan, China	T.Y.A.Yang et al. 13912 (PE)	ON411446	159611	79377	18088	31073	38	112	79	29	4	18	25
	Clematis tsugetorum TWNT83	Nantou, Taiwan, China	Kelley et al. 205-98 (PE)	ON411448	159611	79377	18088	31073	38	112	79	29	4	18	25
Clematis tubulosa	Clematis tubulosa SDTA	Taian, Shandong, China	LRD2021082911 (BJFC)	ON411453	159626	79399	18073	31077	38	112	79	29	4	18	25
	Clematis tubulosa LNSY	Shenyang, Liaoning, China	lrd12 (BJFC)	ON411452	159642	79405	18093	31072	38	112	79	29	4	18	25
	Clematis tubulosa JSYTS	Yuntaishan, Jiangsu, China	LRD2021090102 (BJFC)	ON411451	159759	79522	18093	31072	38	112	79	29	4	18	25
	Clematis tubulosa HBWLS	Wulingshan, Hebei, China	LRD2021062203 (BJFC)	ON411450	159601	79419	18094	31044	38	112	79	29	4	18	25
Clematis tubulosa var. ichangensis	Clematis tubulosa var. ichangensis HBWF	Wufeng, Hubei, China	LRD 2021071801 (BJFC)	ON458028	159696	79478	18068	31075	38	112	79	29	4	18	25
	Clematis tubulosa var. ichangensis SXHS	Huashan, Shaanxi, China	LRD20200929-01 (BJFC)	ON411456	159641	79408	18069	31082	38	112	79	29	4	18	25
	Clematis tubulosa var. ichangensis HNZJJ	Zhangjiajie, Hunan, China	LRD 2021071615-3 (BJFC)	ON411455	159663	79434	18081	31074	38	112	79	29	4	18	25
	Clematis tubulosa var. ichangensis AHHSFH	Huangshan, Anhui, China	LRD 2021082312 (BJFC)	ON411454	159654	79399	18121	31067	38	112	79	29	4	18	25
	Clematis tubulosa var. ichangensis ZJTMS	Tianmushan, Zhejiang, China	LRD 2021082602 (BJFC)	ON411457	159651	79394	18123	31067	38	112	79	29	4	18	25
	Clematis tubulosa var. ichangensis SXYWS	Yawushan, Shaanxi, China	LRD 2021090402 (BJFC)	ON458029	159609	79559	18300	30875	38	112	79	29	4	18	25
Clematis urticifolia	Clematis urticifolia KP	Mt. Chiri, Cholla-namdo, Korea	D.E. Boufford, et al. 25833 (PE)	ON411458	159720	79473	18115	31066	38	112	79	29	4	18	25
Clematis vitalba	Clematis vitalba Wen10354	Caucasus, Russia	Wen 10354 (US)	ON411459	159710	79489	18091	31065	38	112	79	29	4	18	25
