# Supplementary material for: Phylogeny and Historical Biogeography of the East Asian Clematis Group, Sect. Tubulosae, Inferred from Phylogenomic Data
Source: Int J Mol Sci. 2023 Feb 3;24(3):3056. doi: 10.3390/ijms24033056 (PMC9917980; doi:10.3390/ijms24033056)
Supplement: Supplementary file 1 [file ijms-24-03056-s001.zip › Supplementary Files/Table S2_nrDNA.xlsx]

## Sheet: Sheet1
Taxon	Sample code	Total length	Length of ETS	Length of 18S rDNA	Length of ITS1	Length of 5.8S rDNA	Length of ITS2	Length of 26S rDNA	Length of NTS
Clematis apiifolia	Clematis apiifolia	6488	568	1810	177	162	236	3356	179
Clematis brevicaudata	Clematis brevicaudata cb8	6488	569	1810	178	162	236	3356	177
	Clematis brevicaudata hj95	6488	569	1810	178	162	236	3356	177
Clematis gouriana	Clematis gouriana	6488	568	1810	179	162	236	3356	177
Clematis grandidentata	Clematis grandidentata	6476	558	1810	176	162	237	3356	177
Clematis gratopsis	Clematis gratopsis	6488	569	1810	178	162	236	3356	177
Clematis heracleifolia	Clematis heracleifolia BJYDS12	6470	569	1810	178	162	236	3356	159
	Clematis heracleifolia HBQFS	6470	569	1810	178	162	236	3356	159
	Clematis heracleifolia HNJGS1	6470	569	1810	178	162	236	3356	159
	Clematis heracleifolia SXMS	6470	569	1810	178	162	236	3356	159
	Clematis heracleifolia HNJGS4	6472	569	1810	180	162	236	3356	159
Clematis integrifolia	Clematis integrifolia	6497	569	1810	186	161	238	3356	177
Clematis parviloba	Clematis parviloba	6470	560	1810	176	162	229	3356	177
Clematis peterae	Clematis peterae	6490	570	1810	179	162	236	3356	177
Clematis psilandra	Clematis psilandra TWHL	6488	569	1810	178	162	236	3356	177
Clematis speciosa	Clematis speciosa JPNBZ	6487	569	1810	178	162	236	3356	176
Clematis stans	Clematis stans JPNBZ65	6488	569	1810	178	162	236	3356	177
	Clematis stans JPNBZ68	6488	569	1810	178	162	236	3356	177
	Clematis stans JPNBZ74	6488	569	1810	178	162	236	3356	177
Clematis stans var. austrojaponensis	Clematis stans var. austrojaponensis JPNJZ81	6488	569	1810	178	162	236	3356	177
Clematis subumbellata	Clematis subumbellata	6488	569	1810	179	162	236	3356	176
Clematis terniflora	Clematis terniflora	6489	567	1810	178	162	238	3356	178
Clematis tsugetorum	Clematis tsugetorum TWNT45	6488	569	1810	178	162	236	3356	177
	Clematis tsugetorum TWNT82	6488	569	1810	178	162	236	3356	177
	Clematis tsugetorum TWNT83	6488	569	1810	178	162	236	3356	177
Clematis tubulosa	Clematis tubulosa BJBDL	6470	569	1810	178	162	236	3356	159
	Clematis tubulosa HBWLS	6470	569	1810	178	162	236	3356	159
	Clematis tubulosa JSYTS	6470	569	1810	178	162	236	3356	159
	Clematis tubulosa LNSY	6470	569	1810	178	162	236	3356	159
	Clematis tubulosa SDTA	6470	569	1810	178	162	236	3356	159
Clematis tubulosa var. ichangensis	Clematis tubulosa var. ichangensis AHHSFH	6470	569	1810	178	162	236	3356	159
	Clematis tubulosa var. ichangensis HBWF	6470	569	1810	178	162	236	3356	159
	Clematis tubulosa var. ichangensis HNZJJ	6470	569	1810	178	162	236	3356	159
	Clematis tubulosa var. ichangensis SXHS	6470	569	1810	178	162	236	3356	159
	Clematis tubulosa var. ichangensis SXYWS	6470	569	1810	178	162	236	3356	159
	Clematis tubulosa var. ichangensis ZJTMS	6470	569	1810	178	162	236	3356	159
Clematis urticifolia	Clematis urticifolia KP	6469	568	1810	178	162	236	3356	159
Clematis vitalba	Clematis vitalba Wen10354	6487	570	1810	176	162	236	3356	177
