# Supplementary material for: Phylogeny and Historical Biogeography of the East Asian Clematis Group, Sect. Tubulosae, Inferred from Phylogenomic Data
Source: Int J Mol Sci. 2023 Feb 3;24(3):3056. doi: 10.3390/ijms24033056 (PMC9917980; doi:10.3390/ijms24033056)
Supplement: Supplementary file 1 [file ijms-24-03056-s001.zip › Supplementary Files/Table S3_all.xlsx]

## Sheet: Sheet1
Taxon	Locality	Voucher specimen number	SRA accession	GenBank accession of plastome sequence	GenBank accession of rDNA sequence	Note	Missing data% [Geneious-0.05MS (1,186,844)]
Anemoclema glaucifolium	Jianchuan, Yunnan, China	L. Xie 20190716-05 (BJFC)	SRR19447964	MH205609	MT894303	From GenBank	44
Clematis acerifolia	Nanshiyang, Beijing, China	YM004 (BJFC)	SRR19447963	NC_039844	MT894304	From GenBank	3.7
Clematis alternata	Jilong, Xizang, China	XH044 (BJFC)	SRR19447952	MG573152	MT894306	From GenBank	1.1
Clematis apiifolia	Gulin, Sichuan, China	L. Xie 20180408-3 (BJFC)	SRR19447941	ON411428	ON644567	This study	0.5
Clematis brevicaudata cb8	Sizuolou, Beijing, China	LRD_ cb8 (BJFC)	SRR19447930	MT796614	ON644568	From GenBank and this study	0.8
Clematis brevicaudata HJ022	Jiufeng, Beijing, China	HJ-022 (BJFC)	SRR19447919	MG675223	MT894308	From GenBank	2.4
Clematis brevicaudata HJ95	Jiufeng, Beijing, China	HJ-95 (BJFC)	SRR19447908	MT796602	ON644568	From GenBank and this study	2.8
Clematis campestris	Argentina	Z. Y. Zhang 2012175-1 (PE)	SRR19447897	MT876483	MT894310	From GenBank	8.7
Clematis chrysocoma	Yangbi, Yunnan, China	L. Xie 20190716-07 (BJFC)	SRR19447886	MT876485	MT894312	From GenBank	0.6
Clematis connata	Jilong, Xizang, China	FB119713 (BJFC)	SRR19447883	MT876486	MT894313	From GenBank	0.6
Clematis crassifolia	Tiane, Guangxi, China	L. Xie 2017112105 (BJFC)	SRR19447962	MT876487	MT894314	From GenBank	1.8
Clematis drummondii	Texas, USA	J. Wen 9735 (US)	SRR19447961	MT876490	MT894317	From GenBank	5.9
Clematis fruticosa	Datong, Shanxi, China	HJ_20170065 (BJFC)	SRR19447960	MT876492	MT894319	From GenBank	1.5
Clematis fusca		–	NCBI-SRR16609054	KM652489	–	From GenBank	33.3
Clematis gouriana	Jiangyou, Sichuan, China	LRD8 (BJFC)	SRR19447959	ON411429	ON644568	From GenBank	0.9
Clematis grandidentata	Pengzhou, Sichuan, China	BJFUXL2019001 (BJFC)	SRR19447958	ON411430	ON644571	This study	1.1
Clematis gratopsis	Liancheng, Gansu, China	L. Xie 2018072237 (BJFC)	SRR19447957	ON411431	ON644572	From GenBank	1
Clematis haenkeana	Tucuman, Argentina	Z. Y. Zhang 2012191-2 (PE)	SRR19447956	MT876494	MT894323	From GenBank	7.9
Clematis heracleifolia BJYDS12	Yudushan, Beijing, China	LRD 2021080612-5 (BJFC)	SRR19447955	ON458027	ON644573	From GenBank	1.1
Clematis heracleifolia HBQFS	Qianfoshan, Hebei, China	LRD0165 (BJFC)	SRR19447954	ON411432	ON644574	This study	0.9
Clematis heracleifolia HNJGS1	Jigongshan, Henan, China	LRD 2021072001	SRR19447953	ON411433	ON644575	This study	1.4
Clematis heracleifolia HNJGS4	Jigongshan, Henan, China	LRD 202107204 (BJFC)	SRR19447951	ON411434	ON644576	This study	1.1
Clematis heracleifolia SXMS	Mianshan, Shanxi, China	LRD 2021090809 (BJFC)	SRR19447950	ON411435	ON644577	This study	0.6
Clematis hexapetala	Jiufeng, Beijing, China	LRD6 (BJFC)	SRR19447949	MT876495	MT894323	From GenBank	1.6
Clematis huchouensis	Beijing Forestry University, China (cultivate)	LRD9 (BJFC)	SRR19447948	MT876496	MT894324	From GenBank	1.5
Clematis integrifolia	Caucasus, Russia	Wen 10380 (US)	SRR19447947	ON411436	ON644578	This study	1.2
Clematis intricata	Weijing, Neimeng, China	20170063 (BJFC)	SRR19447946	MT876497	MT894325	From GenBank	1.4
Clematis lasiantha	Yolo, California, USA	Janeway 9369 (US)	SRR19447945	MT876499	MT894327	From GenBank	4.4
Clematis leschenaultiana	Hechi, Guangxi, China	2017112107 (BJFC)	SRR19447944	MT876500	MT894328	From GenBank	1.2
Clematis ligusticifolia	California, USA	Janeway 9513 (US)	SRR19447943	MT876501	MT894329	From GenBank	1.7
Clematis macropetala	Donglingshan, Beijing, China	L. Xie 20120621 (BJFC)	SRR19447942	MT876503	MT894331	From GenBank	3
Clematis parviloba	Yangbi, Yunnan, China	L. Xie 20190714-06 (BJFC)	SRR19447940	ON411437	ON644579	This study	1.2
Clematis patens	Chengdu, Sichuan, China	L. Xie 2018003 (BJFC)	SRR19447939	MT876506	MT894334	From GenBank	4.9
Clematis peterae	Emeishan, Sichuan, China	LRD13(BJFC)	SRR19447938	ON411438	ON644580	From GenBank	1
Clematis pilulifera	Yangchun, Guangdong, China	Xie&Liao2014022	SRR19447937	MK253455	MT894355	From GenBank	50.9
Clematis potaninii	Yunnan, China	L. Xie 20190721-24 (BJFC)	SRR19447936	MT876508	MT894337	From GenBank	0.7
Clematis psilandra TWHL	Hualian, Taiwan, China	T.Y.A.Yang et al. 13229 (PE)	SRR19447935	ON411439	ON644581	From GenBank	1.1
Clematis quinquefoliolata	Renheping, Hubei, China	20191120-01 (BJFC)	SRR19447934	MT876511	MT894340	From GenBank	1.9
Clematis repens	Emeishan, Sichuan, China	2018041104 (BJFC)	SRR19447933	MG675222	MT894341	From GenBank	1.4
Clematis sibirica	Zhangjiakou, Hebei, China	L. Xie 2019051801 (BJFC)	SRR19447932	MT876514	MT894344	From GenBank	1.4
Clematis smilacifolia	Sipsongpanna, Yunnan, China	L. Xie 20190124-03 (BJFC)	SRR19447931	KY083057	MT894345	From GenBank	13.3
Clematis speciosa JPNBZ	Kochi-ken, Honshu Island, Japan	Taku Miyazaki 0310407 (PE)	SRR19447929	ON458030	ON644582	From GenBank	1
Clematis stans JPNBZ65	Nagano-ken, Honshu Island, Japan	Furuse Miyoshi 53946 (PE)	SRR19447928	ON411440	ON644583	This study	1.6
Clematis stans JPNBZ68	Shiga-ken, Honshu Island, Japan	Furuse Miyoshi 54015 (PE)	SRR19447927	ON411441	ON644584	This study	1.6
Clematis stans JPNBZ74	Shiga-ken, Honshu Island, Japan	Furuse Miyoshi 54016 (PE)	SRR19447926	ON411442	ON644585	This study	2
Clematis stans var. austrojaponensis JPNJZ81	Miyazak, Kyushu, Japan	Furuse Miyoshi 55489 (PE)	SRR19447925	ON411443	ON644586	This study	1.6
Clematis subumbellata	Jiangcheng, Yunnan, China	L. Xie 20190123-03 (BJFC)	SRR19447924	ON411444	ON644587	This study	0.7
Clematis tangutica	Yongchang, Gansu, China	HJYC2019080902 (BJFC)	SRR19447923	MK253446	MT894347	From GenBank	1.5
Clematis terniflora	Renheping, Hubei, China	20191120-02 (BJFC)	SRR19447922	ON411445	ON644588	From GenBank	2
Clematis tsugetorum TWNT45	Nantou, Taiwan, China	T.Y.A.Yang et al. 13912 (PE)	SRR19447921	ON411446	ON644589	This study	1
Clematis tsugetorum TWNT82	Nantou, Taiwan, China	Yang et al. 5092 (PE)	SRR19447920	ON411447	ON644590	This study	1
Clematis tsugetorum TWNT83	Nantou, Taiwan, China	Kelley et al. 205-98 (PE)	SRR19447918	ON411448	ON644591	This study	1.6
Clematis tubulosa BJBDL	Badaling, Beijing, China	Lyu et al. 2021080629-5 (BJFC)	SRR19447917	ON411449	ON644592	From GenBank	0.9
Clematis tubulosa HBWLS	Wulingshan, Hebei, China	LRD2021062203 (BJFC)	SRR19447916	ON411450	ON644593	This study	1
Clematis tubulosa JSYTS	Yuntaishan, Jiangsu, China	LRD2021090102 (BJFC)	SRR19447915	ON411451	ON644594	This study	0.5
Clematis tubulosa LNSY	Shenyang, Liaoning, China	lrd12 (BJFC)	SRR19447914	ON411452	ON644595	This study	1.3
Clematis tubulosa SDTA	Taian, Shandong, China	LRD2021082911 (BJFC)	SRR19447913	ON411453	ON644596	This study	1.4
Clematis tubulosa var. ichangensis AHHSFH	Huangshan, Anhui, China	LRD 2021082312 (BJFC)	SRR19447912	ON411454	ON644597	This study	0.5
Clematis tubulosa var. ichangensis HBWF	Wufeng, Hubei, China	LRD 2021071801 (BJFC)	SRR19447911	ON458028	ON644598	This study	0.6
Clematis tubulosa var. ichangensis HNZJJ	Zhangjiajie, Hunan, China	LRD 2021071615-3 (BJFC)	SRR19447910	ON411455	ON644599	This study	0.6
Clematis tubulosa var. ichangensis SXHS	Huashan, Shaanxi, China	LRD20200929-01 (BJFC)	SRR19447909	ON411456	ON644600	This study	0.8
Clematis tubulosa var. ichangensis SXYWS	Yawushan, Shaanxi, China	LRD 2021090402 (BJFC)	SRR19447907	ON458029	ON644601	This study	1.1
Clematis tubulosa var. ichangensis ZJTMS	Tianmushan, Zhejiang, China	LRD 2021082602 (BJFC)	SRR19447906	ON411457	ON644602	This study	0.4
Clematis uncinata	Yangchun, Guangdong, China	LRD12 (BJFC)	SRR19447905	KY120886	MT894349	From GenBank	1.9
Clematis urophylla	Emeishan, Sichuan, China	L. Xie 2015 EM26/ BJFC	SRR19447904	MT876517	MT894350	From GenBank	4.3
Clematis urticifolia	Mt. Chiri, Cholla-namdo, Korea	D.E. Boufford, et al. 25833 (PE)	SRR19447903	ON411458	ON644603	This study	3.1
Clematis virginiana	Commonwealth of Virginia, USA	J. Wen10387 (US)	SRR19447902	MT876518	MT894351	From GenBank	2.4
Clematis vitalba	Caucasus, Russia	Wen 10354 (US)	SRR19447901	ON411459	ON644604	This study	1
Clematis williamsii	Japan, cultivate in Beijing Forestry University, Beijing, China	L. Xie 2018005 (BJFC)	SRR19447900	MT876520	MT894353	From GenBank	3.8
Clematis xiangguiensis	Chengdu, Sichuan, China (cultivate)	L. Xie 2018006 (BJFC)	SRR19447899	MT876521	MT894354	From GenBank	3.3
Clematis zeylanica	Machanbaw, Kachin State, Myanmar	PT-ET 1281 (PE)	SRR19447898	MG675224	MT894356	From GenBank	57
