# Supplementary material for: Phylogeny and Historical Biogeography of the East Asian Clematis Group, Sect. Tubulosae, Inferred from Phylogenomic Data
Source: Int J Mol Sci. 2023 Feb 3;24(3):3056. doi: 10.3390/ijms24033056 (PMC9917980; doi:10.3390/ijms24033056)
Supplement: Supplementary file 1 [file ijms-24-03056-s001.zip › Supplementary Files/Table S4 Summary statistics for the six models in BioGeoBEARS for ancestral state reconstruction.xlsx]

## Sheet: Sheet1
Model	LnL	numparams	d	e	j	AICc	AICc_wt
DEC	-40.55	2	0.029	0.016	0	85.7	0.0004
DEC+J	-31.88	3	0.0073	1e-12	0.039	71.02	0.64
DIVALIKE	-40.25	2	0.035	3.8e-09	0	85.09	0.0006
DIVALIKE+J	-32.92	3	0.01	1e-12	0.038	73.09	0.23
BAYAREALIKE	-50.92	2	0.03	0.28	0	106.4	1.3e-08
BAYAREALIKE+J	-33.42	3	0.0086	1e-07	0.038	74.1	0.14
note: # Use the highest AICc_wt to select the best model
Abbreviations: log-likelihood (LnL), dispersal parameter (d), extinction parameter (e), founder effect parameter (j) and corrected Akaike information criterion (AICc). Bold text indicates that the data are best explained by a DEC + j model
